# Supplementary material for: Modulation by decitabine of gene expression and growth of osteosarcoma U2OS cells in vitro and in xenografts: Identification of apoptotic genes as targets for demethylation
Source: Cancer Cell Int. 2007 Sep 10;7:14. doi: 10.1186/1475-2867-7-14 (PMC2034371; doi:10.1186/1475-2867-7-14)
Supplement: Additional file 2 — Effect of decitabine on U2OS xenografts size (raw data). Raw data measurements of 12 control tumors and decitabine treated tumors expressed as in tumor volumes estimated using this formula: volume (mm3) = (0.52) × (length mm) × (width mm) × (height mm). L = Length, W = width, H = height. SD = standard deviation. [file 1475-2867-7-14-S2.xls]

## Sheet: Supplementary Table1
Additionla Table 1
Xenografts raw data
Day 37		L	W	H	Volume (mm3)
	control	5.07	3.5	1.81	16.7016
		7.42	4.7	3.25	58.9371
		6.61	5.28	2.94	53.3563
		5.54	3.1	1.31	11.6989
		6.54	3.58	3.52	42.8555
		5.69	4.42	2.74	35.8334
		6.21	5.04	2.96	48.1745
		5.83	5.41	1.91	31.3258
		6.92	4.85	3.01	52.5312
		7.25	5.17	4.29	83.616
		5.51	4.79	3.77	51.7406
		8	5.72	4.31	102.557
				mean	49.1107
				SD	25.5181
	Decitabine	6.04	3.66	1.96	22.5308
		5.39	3.6	2.19	22.0973
		6.41	3.78	2.37	29.8608
		5.84	4.63	2.11	29.6674
		7.49	4.68	3.54	64.5259
		4.31	3.27	2.66	19.4944
		5.76	3.71	2.37	26.3359
		5.18	3.33	1.79	16.0557
		5.02	3.38	1.2	10.5878
		5.24	3.44	1.46	13.685
		5.21	3.52	2.24	21.3615
		6.47	4.28	3.66	52.7027
				mean	27.4088
				SD	15.9006
