# Supplementary material for: Modulation by decitabine of gene expression and growth of osteosarcoma U2OS cells in vitro and in xenografts: Identification of apoptotic genes as targets for demethylation
Source: Cancer Cell Int. 2007 Sep 10;7:14. doi: 10.1186/1475-2867-7-14 (PMC2034371; doi:10.1186/1475-2867-7-14)
Supplement: Additional file 3 — Expression fold change as detected in the Affy experiments for U2OS (U2OS1 and 2). All listed genes had change p-value < 0.0025 in the duplicate experiments. FC = fold change. I = increase. [file 1475-2867-7-14-S3.xls]

## Sheet: Sheet1
Additional Table 2
Probe ID	Gene Title	Gene Symbol	FC-u2os-1	FC-u2os-2	change
200637_s_at	protein tyrosine phosphatase, receptor type, F	PTPRF	1.41421	1.23114	I
200691_s_at	heat shock 70kDa protein 9B (mortalin-2)	HSPA9B	3.24901	2.2974	I
200884_at	creatine kinase, brain	CKB	1.41421	1.7411	I
201141_at	glycoprotein (transmembrane) nmb	GPNMB	1.23114	1.51572	I
201169_s_at	basic helix-loop-helix domain containing, class B, 2	BHLHB2	1.41421	1.31951	I
201348_at	glutathione peroxidase 3 (plasma)	GPX3	1.31951	1.6245	I
201379_s_at	tumor protein D52-like 2	TPD52L2	1.23114	1.31951	I
201490_s_at	peptidylprolyl isomerase F (cyclophilin F)	PPIF	1.31951	1.6245	I
201502_s_at	nuclear factor of kappa light polypeptide gene enhancer in B-cells inhibitor, alpha	NFKBIA	4.28709	3.73213	I
201516_at	spermidine synthase	SRM	1.41421	1.51572	I
201537_s_at	dual specificity phosphatase 3 (vaccinia virus phosphatase VH1-related)	DUSP3	1.31951	1.86607	I
201565_s_at	inhibitor of DNA binding 2, dominant negative helix-loop-helix protein	ID2	1.31951	1.86607	I
201596_x_at	keratin 18	KRT18	1.31951	2.2974	I
201721_s_at	lysosomal associated multispanning membrane protein 5	LAPTM5	1.23114	2.46229	I
201797_s_at	valyl-tRNA synthetase	VARS	1.41421	1.31951	I
202145_at	lymphocyte antigen 6 complex, locus E	LY6E	1.41421	1.31951	I
202643_s_at	tumor necrosis factor, alpha-induced protein 3	TNFAIP3	3.24901	3.24901	I
202779_s_at	ubiquitin-conjugating enzyme E2S	UBE2S	2	1.31951	I
202788_at	mitogen-activated protein kinase-activated protein kinase 3	MAPKAPK3	1.23114	1.41421	I
203219_s_at	adenine phosphoribosyltransferase	APRT	1.31951	1.51572	I
203462_x_at	eukaryotic translation initiation factor 3, subunit 9 eta, 116kDa	EIF3S9	1.51572	1.31951	I
203725_at	growth arrest and DNA-damage-inducible, alpha	GADD45A	2.46229	2.68988	I
203819_s_at	IGF-II mRNA-binding protein 3	IMP-3	4.92458	9.18959	I
203851_at	insulin-like growth factor binding protein 6	IGFBP6	2.14355	2.2974	I
203931_s_at	mitochondrial ribosomal protein L12	MRPL12	1.6245	1.23114	I
203951_at	calponin 1, basic, smooth muscle	CNN1	1.51572	2.46229	I
204005_s_at	PRKC, apoptosis, WT1, regulator	PAWR	2.14355	3.24901	I
204133_at	RNA, U3 small nucleolar interacting protein 2	RNU3IP2	1.51572	1.86607	I
204175_at	zinc finger protein 593	ZNF593	1.41421	2	I
204331_s_at	mitochondrial ribosomal protein S12	MRPS12	2	1.41421	I
204683_at	intercellular adhesion molecule 2	ICAM2	0.870551	2	I
204693_at	CDC42 effector protein (Rho GTPase binding) 1	CDC42EP1	1.51572	1.6245	I
204830_x_at	pregnancy specific beta-1-glycoprotein 5	PSG5	2	2.63902	I
205157_s_at	keratin 17	KRT17	1.31951	1.1487	I
205483_s_at	interferon, alpha-inducible protein (clone IFI-15K)	G1P2	1.41421	1.86607	I
206640_x_at	G antigen 2 /// G antigen 4 /// G antigen 5 /// G antigen 6 /// G antigen 7 /// G antigen 7B	GAGE7B	2	32	I
206665_s_at	BCL2-like 1	BCL2L1	4	1.41421	I
207086_x_at	G antigen 2 /// G antigen 4 /// G antigen 5 /// G antigen 6 /// G antigen 7 /// G antigen 7B /// G antigen 8	GAGE8	2	27.8576	I
207419_s_at	ras-related C3 botulinum toxin substrate 2 (rho family, small GTP binding protein Rac2)	RAC2	5.27803	4.28709	I
207663_x_at	G antigen 3	GAGE3	1.86607	17.1484	I
207667_s_at	mitogen-activated protein kinase kinase 3	MAP2K3	1.23114	1.51572	I
207739_s_at	G antigen 1 /// G antigen 2 /// G antigen 3 /// G antigen 4 /// G antigen 5 /// G antigen 6 /// G antigen 7 /// G antigen 7B /// G antigen 8	GAGE1	1.86607	34.2968	I
208155_x_at	G antigen 4 /// G antigen 5 /// G antigen 6 /// G antigen 7B	GAGE4	1.86607	21.1121	I
208235_x_at	G antigen 5 /// G antigen 7 /// G antigen 7B	GAGE5	1.86607	39.3966	I
208688_x_at	eukaryotic translation initiation factor 3, subunit 9 eta, 116kDa	EIF3S9	1.41421	1.31951	I
208712_at	cyclin D1	CCND1	1.31951	1.31951	I
208868_s_at	GABA(A) receptor-associated protein like 1	GABARAPL1	1.41421	2.63902	I
208925_at	chromosome 3 open reading frame 4	C3orf4	1.23114	1.23114	I
208926_at	sialidase 1 (lysosomal sialidase)	NEU1	1.23114	2.2974	I
209008_x_at	keratin 8 /// keratin 8	KRT8	1.51572	2	I
209117_at	WW domain binding protein 2	WBP2	1.23114	1.51572	I
210004_at	oxidised low density lipoprotein (lectin-like) receptor 1	OLR1	1.23114	45.2548	I
210090_at	activity-regulated cytoskeleton-associated protein	ARC	1.51572	2.14355	I
210457_x_at	high mobility group AT-hook 1	HMGA1	1.7411	1.31951	I
210869_s_at	melanoma cell adhesion molecule	MCAM	1.23114	1.31951	I
211003_x_at	transglutaminase 2 (C polypeptide, protein-glutamine-gamma-glutamyltransferase)	TGM2	2	2	I
211177_s_at	thioredoxin reductase 2	TXNRD2	2.14355	1.51572	I
211528_x_at	HLA-G histocompatibility antigen, class I, G	HLA-G	1.23114	1.41421	I
211564_s_at	PDZ and LIM domain 4	PDLIM4	1.1487	1.41421	I
211672_s_at	actin related protein 2/3 complex, subunit 4, 20kDa /// actin related protein 2/3 complex, subunit 4, 20kDa	ARPC4	1.6245	1.41421	I
211799_x_at	major histocompatibility complex, class I, C	HLA-C	1.51572	1.31951	I
212090_at	glutamate receptor, ionotropic, N-methyl D-asparate-associated protein 1 (glutamate binding)	GRINA	1.6245	1.23114	I
212563_at	block of proliferation 1	BOP1	1.51572	1.31951	I
212722_s_at	phosphatidylserine receptor	PTDSR	1.41421	1.51572	I
213548_s_at	hypothetical protein H41	H41	1.23114	1.51572	I
213737_x_at	hypothetical LOC283768 /// similar to hypothetical protein /// similar to hypothetical protein /// golgi autoantigen, golgin family member /// similar to hypothetical protein /// similar to hypothetical protein /// hypothetical protein DKFZp434P162	LOC283768	1.41421	2	I
213843_x_at	solute carrier family 6 (neurotransmitter transporter, creatine), member 8	SLC6A8	1.41421	1.31951	I
213892_s_at	adenine phosphoribosyltransferase	APRT	1.41421	1.23114	I
214091_s_at	glutathione peroxidase 3 (plasma)	GPX3	1.23114	1.7411	I
214290_s_at	histone 2, H2aa	HIST2H2AA	1.51572	2	I
216033_s_at	FYN oncogene related to SRC, FGR, YES	FYN	1.31951	1.23114	I
216080_s_at	fatty acid desaturase 3	FADS3	1.86607	1.31951	I
216483_s_at	chromosome 19 open reading frame 10	C19orf10	1.1487	1.51572	I
216602_s_at	phenylalanine-tRNA synthetase-like, alpha subunit	FARSLA	1.51572	1.51572	I
217234_s_at	villin 2 (ezrin)	VIL2	1.23114	1.1487	I
217339_x_at	cancer/testis antigen 1B	CTAG1B	1.1487	17.1484	I
217784_at	SNARE protein Ykt6	YKT6	1.7411	1.31951	I
217893_s_at	chromosome 1 open reading frame 108	C1orf108	1.31951	1.31951	I
218029_at	family with sequence similarity 65, member A	FAM65A	3.03143	2.46229	I
218214_at	hypothetical protein FLJ11773	FLJ11773	1.23114	1.51572	I
218240_at	NFKB inhibitor interacting Ras-like 2	NKIRAS2	1.31951	1.31951	I
218670_at	pseudouridylate synthase 1	PUS1	1.1487	1.41421	I
218695_at	exosome component 4	EXOSC4	1.51572	1.51572	I
219275_at	programmed cell death 5	PDCD5	4.92458	3.03143	I
220217_x_at	SPANX family, member C	SPANXC	1.31951	4.59479	I
220921_at	SPANX family, member B1 /// SPANX family, member B2	SPANXB1	1.51572	5.27803	I
220922_s_at	sperm protein associated with the nucleus, X-linked, family member A1 /// SPANX family, member B1 /// SPANX family, member A2 /// SPANX family, member C /// SPANX family, member B2	SPANXA1	1.41421	3.73213	I
222155_s_at	G protein-coupled receptor 172A	GPR172A	1.86607	1.41421	I
