# Supplementary material for: Modulation by decitabine of gene expression and growth of osteosarcoma U2OS cells in vitro and in xenografts: Identification of apoptotic genes as targets for demethylation
Source: Cancer Cell Int. 2007 Sep 10;7:14. doi: 10.1186/1475-2867-7-14 (PMC2034371; doi:10.1186/1475-2867-7-14)
Supplement: Additional file 4 — Methylation % detected by Pyro-Q-CpG (raw data). Multiple CpG positions were tested for each gene for all samples and indicated is the methylation percentage in all experiments. NT and (CT) = no-treatment (control). TR = decitabine treated. NHOst = Normal human osteoblasts. [file 1475-2867-7-14-S4.xls]

## Sheet: Sheet1
Additional Table 3
Methylation of GADD45a (%)
Sample ID	Average	Pos 1			Pos 2			Pos3			Pos 4			Pos 5			Pos 6			Pos 7			Pos 8
U2OSNT	83.4042	72.3	85.5	80	82.1	79.9	86	80.4	78.3	82.2	80.3	89.7	91.2	88.9	87.2	91	81.3	80.3	82.4	87.1	78.5	91.1	81.1	81.9	83
U2OSTR	43.7292	44.8	35	37	37.1	48.2	36	40.4	44.2	38.9	49.3	48.7	46.7	49.9	47.1	45.3	49.3	43.4	38.2	45.1	47.5	42.2	50	41	44.2
Xeno-1CT	83.9542	76.4	79	81	81	87.9	86	83.7	81	87	77.1	79.3	79.3	79.2	85.2	83.8	81	90.9	87	89.9	79	92	81.6	91.3	95.3
Xeno-4TR	46.3583	41	49.4	45	45.6	45.5	43	47.7	47.8	46.3	46.1	46.2	43	50	49	52	44	44.1	44.8	45.6	45.3	48.4	49.6	46	47.2
Xeno-2CT	80.8458	75.5	78.2	79	85.1	82	87	71.6	71.5	78	82.1	83	84.6	78.9	80	77.6	81.2	81.1	81.4	83.6	83.7	83	82	86	84.2
Xeno-5TR	42.6792	42.1	46.6	43	43.1	46.2	39.7	32.6	33.6	32	49.1	49.3	47	48.9	50	46.2	40.2	41	39	40.9	40.7	42	48.3	43.8	39
Xeno-3CT	84.9375	79	81.3	77	83.4	82	84	75	79	82.2	89.3	87.2	92.7	92	90.4	95.7	83.1	80.3	83	79.4	88	88.3	85.4	89.1	91.7
Xeno-6TR	36.9708	39.4	42	41.4	47	38.5	42.5	31.2	29	29	48.2	47	42	42	42.5	42	38.2	41	46.4	32	29.3	30	22.3	24	20.4
NHostNT	1.775	0	3.5	0.4	0.4	0.5	0.2	1.2	1.2	1	0	0.3	0	3.3	3.6	3.4	2.9	3.1	2.8	3	2	2.3	3.5	2	2
NHostTR	1.41304	0.9	1.3	0.8	0	0	0	1	0.9	0.2	0	0.2		2.8	3	3	2.5	2.4	2.7	1.2	1.3	1.5	2.9	1.8	2.1
Methylation of HSPA9B (%)
Sample ID		Pos 1			Pos 2			Pos 3			Pos 4			Pos 5			Pos 6			Pos 7			Pos 8			Pos 9			Pos 10			Pos 11			Pos 12			Pos 13
U2OSNT	58.5282	54.4	57.1	61.2	57	57.2	63.6	55	54	59.2	60	61	66.7	54	56	59.6	54	56	58	57	57.3	59	58	59	63.5	57	56	59	55	56	57.1	60	60.2	60.4	61	62	59.6	60.5	58	63
U2OSTR	42.1872	45	49	46	45	41	42.4	42	46	40	41	39	42.6	43	47	45.3	39	44	42	46	36	32.4	31	29	32.6	41	43	41.4	47	42.4	45.5	38	48.3	43.6	45	41	45.3	49.5	42	46
Xeno-1CT	61.2333	56.5	59	61.4	59	60	57.3	73	71	75.1	63	62.5	64.4	59	60	65.3	56	57	61.8	57	56	58.9	59	58.9	58.6	58	60	63	54	54.7	55.1	59	60	60.9	61	62	62.3	72	62	74.4
Xeno-4TR	49.2487	47	46	51	48	49	50.8	50	49	52.3	49	48	48.3	50	49.1	52.6	49	48.9	50	48	47.8	53.4	47	47	49.1	50	49	51.7	49	48	51.3	48	47.6	49	49	49.7	52.1	49.5	46	50.5
Xeno-2CT	61.059	58.1	64.5	63.4	61	62	64.1	66	65	66.9	64	63	65.6	60	59	63.2	57	58	59.4	58	59	62	58	57	59.3	57	59	64	55	56	61.8	58	59	62.4	59	59	60	65.5	61	71.1
Xeno-5TR	48.7692	46.1	48.9	56	49	48	54	49	49.4	57	48	48	50.4	49	49.2	50.4	49.5	49	52.3	47	47	48.1	48.2	48	48.3	47.9	48	47.5	48	47	47.2	47	46.9	47.3	47	46	49.2	49.2	45.3	48.7
Xeno-3CT	61.0564	66.9	64	63	63.4	61	62	58	59.4	58	64.5	63.4	61	66.9	64	63	60	59	63.2	63	65.6	60	66.9	64	63	59.6	54	56	60	61	66.7	63	54	59	58	59	55	56	57.1	59.6
Xeno-6TR	42.8077	47	48.1	48.2	48	50.4	49	41	42.4	42	36	32.4	31	32.6	41	43	49	46	45	43	41.4	47	44	42	46	36	32.4	31	38	48.3	43.6	48	50.4	49	42.4	45.5	38	43	41.4	47
NHostNT	3.56923	3.3	2.1	2.4	4.4	4	4.1	3.5	3.2	2.8	4.1	4.2	2	4.6	4.5	2.3	0	0.1	0	2.5	2.2	2.2	4.4	4.1	4.2	5.2	5.3	5	4.3	3.9	3.1	4.6	4	4.5	5.2	4.7	3.1	5.2	5.5	4.4
NHostTR	2.31795	0.1	2	0.8	3.4	3	3.4	3	3	3.2	3.2	3.2	0	3.2	3.2	0.2	0	0.2	0.5	0	0.3	0.7	3.6	3.1	2.8	4.4	5	3	3.8	3.3	2.4	6.2	5	0.9	4.3	0	0.7	4.7	0	0.6
Methylation of PAWR (%)
Sample ID		Pos 1			Pos 2			Pos 3			Pos 4			Pos 5			Pos 6			Pos 7			Pos 8			Pos 9			Pos 10			Pos 11			Pos 12			Pos 13
U2OSNT	92.7013	96.6	93.19	98.6	96.53	96.22	94.7	94.66	95.89	97.4	91.71	90.23	93.1	90.93	91.8	93	99.7	98.39	99	86.08	87.96	90.3	95.51	94.58	94.2	90.38	90.71	90.1	91.59	92.48	92.4	90.22	89.26	91.4	99.7	99.02	100	83.37	76.34	78.1
U2OSTR	26.1818	25.22	24.64	31.2	19.25	20	23.6	27.38	26.11	31.2	21.89	25.17	18.3	29.47	31	27.4	17.4	18.2	19.7	23.45	24.21	25.6	31.39	26.47	25	15.39	17	16.4	31.25	35.3	34.5	21.58	21.29	21.1	39.11	37.27	38.2	32.77	34.28	32.4
Xeno-1CT	93.2459	90.33	95.51	94.5	90.12	91.59	92.4	90.23	93.16	90.9	96.34	97.88	95.2	89.22	93.39	93.99	98.71	99.33	97.4	91.36	90.41	89.3	93.45	97.22	96.4	87.43	90	91.3	95.72	94.06	93.08	92.3	94.93	91.27	100	100	100	88.05	88.81	81.3
Xeno-4TR	29.0179	24.93	21.77	21.4	31.39	35.49	34.04	24.02	23.3	26.09	22.75	21.27	19.4	36.8	35.44	32.1	41.45	39.44	37	34.17	32.07	33.4	36.76	33.48	34.2	27	26.33	24.1	19.33	19.01	22.7	22.08	23.17	21.8	33.69	36.82	32.8	31.92	29.79	29
Xeno-2CT	93.1779	94.16	92.29	97.5	97.45	95.23	93.4	95.76	94.29	98.4	92.31	91.58	94.2	89.3	91.8	94.4	99.5	99.08	98.3	87.39	86.99	90.4	94.62	97.3	93.4	91.78	91.99	93.6	89.94	92.33	92	90.5	86.09	93.7	99.3	99.9	99.2	84.55	85.96	84.05
Xeno-5TR	28.2518	27	26.33	24.1	34.17	32.07	33.4	19.33	19.01	22.7	23.45	24.21	25.6	31.92	29.99	35.3	31.39	35.49	34.04	31.25	35.3	34.5	31.39	35.49	34.04	27.38	26.11	31.2	19.25	20	23.6	17.4	18.2	19.7	34.17	32.07	33.4	29.47	31	27.4
Xeno-3CT	93.5105	95.51	94.58	94.2	94.62	97.3	93.4	95.72	94.06	93.08	93.45	97.22	96.4	90.5	86.09	93.7	98.7	99.02	100	84.55	85.96	89.05	94.66	95.89	97.4	92.31	91.58	94.2	89.3	91.8	94.4	89.22	93.39	93.99	99.03	98.69	99.6	86.08	87.96	90.3
Xeno-6TR	27.929	17.4	18.2	19.7	34.17	32.07	33.4	19.33	19.01	22.7	23.45	24.21	25.6	36.76	33.48	34.2	31.39	35.49	34.04	34.17	32.07	33.4	31.92	29.99	35.3	23.45	24.21	25.6	21.89	25.17	18.3	17.39	19.82	20.3	36.76	33.48	34.2	31.92	29.99	35.3
NHostNT	3.18718	2.5	2.2	2.2	4.4	4.1	4.2	5.2	5.3	5	4.3	3.9	3.1	4.6	4	4.5	5.2	4.7	3.1	5.2	5.5	4.4	2.2	0	0.3	0	3.3	3.6	3.4	2.9	3.1	2.8	3	2	2.3	3.5	2	2	0	0.3
NHostTR	2.21282	0	0.3	0.7	3.6	3.1	2.8	4.4	5	3	3.8	3.3	2.4	6.2	5	0.9	4.3	0	0.7	4.7	0	0.6	3.1	0	0.2	0.8	2.8	3	3	2.5	2.4	2.7	1.2	1.3	1.5	2.9	1.8	2.1	0	0.2
Methylation of PDCD5 (%)
Sample ID		Pos 1			Pos 2			Pos 3			Pos 4			Pos 5			Pos 6			Pos 7			Pos 8			Pos 9			Pos 10			Pos 11			Pos 12
U2OSNT	93.3406	91.78	91.99	93.6	89.94	92.33	92	90.5	86.09	93.7	99.3	99.9	99.2	96.53	96.22	94.7	94.66	95.89	97.4	91.71	90.23	93.1	90.93	91.8	93	89.3	91.8	94.4	89.22	93.39	93.99	99.03	98.69	99.6	86.08	87.96	90.3
U2OSTR	25.5617	31.92	29.99	35.3	23.45	24.21	25.6	21.89	25.17	18.3	17.39	19.82	20.3	36.76	33.48	34.2	31.92	29.99	35.3	17.4	18.2	19.7	23.45	24.21	25.6	31.39	26.47	25	15.39	17	16.4	31.25	35.3	34.5	21.58	21.29	21.1
Xeno-1CT	94.0967	98.7	99.02	100	84.55	85.96	89.05	94.66	95.89	97.4	92.31	91.58	94.2	89.3	91.8	94.4	98.71	99.33	97.4	91.36	90.41	89.3	93.45	97.22	96.4	89.22	93.39	93.99	94.16	92.29	97.5	97.45	95.23	93.4	95.76	94.29	98.4
Xeno-4TR	25.6525	27.38	26.11	31.2	19.25	20	23.6	17.4	18.2	19.7	34.17	32.07	33.4	29.47	31	27.4	19.25	20	23.6	27.38	26.11	31.2	21.89	25.17	18.3	29.47	31	27.4	17.4	18.2	19.7	27	26.33	24.1	34.17	32.07	33.4
Xeno-2CT	93.305	92.31	91.58	94.2	89.3	91.8	94.4	99.5	99.08	98.3	87.39	86.99	90.4	90.93	91.8	93	99.7	98.39	99	86.08	87.96	90.3	95.51	94.58	94.2	94.62	97.3	93.4	91.78	91.99	93.6	89.94	92.33	92	94.62	97.3	93.4
Xeno-5TR	26.2492	23.45	24.21	25.6	31.39	26.47	25	15.39	17	16.4	31.25	35.3	34.5	21.58	21.29	21.1	24.02	23.3	26.09	22.75	21.27	19.4	36.8	35.44	32.1	41.45	39.44	37	34.17	32.07	33.4	19.33	19.01	22.7	17.4	18.2	19.7
Xeno-3CT	91.7978	98.7	99.02	100	84.55	85.96	89.05	94.66	95.89	97.4	92.31	91.58	94.2	91.59	92.48	92.4	90.22	89.26	91.4	99.7	99.02	100	83.37	76.34	78.1	89.94	92.33	92	90.5	86.09	93.7	99.3	99.9	99.2	84.55	85.96	84.05
Xeno-6TR	27.3847	19.33	19.01	22.7	23.45	24.21	25.6	36.76	33.48	34.2	31.39	35.49	34.04	34.17	32.07	33.4	31.92	29.99	35.3	21.89	25.17	18.3	29.47	31	27.4	17.4	18.2	19.7	23.45	24.21	25.6	31.39	26.47	25	27.38	26.11	31.2
NHostNT	2.08972	0.4	0.5	0.2	1.2	1.2	1	0	0.3	0	3.3	3.6	3.4	2.9	3.1	2.8	2.2	0	0.3	0	3.3	3.6	3.4	2.9	3.1	2.8	3	2	2.3	3.5	2	2.03	5	3.6	1	3	2.3
NHostTR	2.66639	0	2.3	1.3	4.43	3.5	3.08	3.6	2.4	2	0	0	0	6.17	5.3	4.4	4.2	3.4	2	2.6	1.6	1.6	3	1.2	1.7	1.01	2.3	3	6.2	4.4	4	4.8	4.3	2	3	0.3	0.9
